# Supplementary material for: Variation in severe postpartum hemorrhage management: A national vignette-based study
Source: PLoS One. 2018 Dec 13;13(12):e0209074. doi: 10.1371/journal.pone.0209074 (PMC6292622; doi:10.1371/journal.pone.0209074)
Supplement: S1 Table — (XLSX) [file pone.0209074.s003.xlsx]

## Sheet: S1 Table
id	nalador_1	oxyt_1	massage_1	RU_1	révision_1	appel obst_1	appel anest_1	embol_1	tamp_1	lig_1	suture_1	hyster_1	nalador_2	oxyt_2	massage_2	RU_2	révision_2	appel obst_2	appel anest_2	embol_2	tamp_2	lig_2	suture_2	hyster_2
1	2	1	1	1	2	2	2	0	0	3	0	0	3	2	0	1	2	0	3	0	0	0	0	0
2	2	1	1	1	1	0	1	3	0	0	0	0	2	1	1	1	1	0	1	3	0	0	0	0
3	2	0	1	1	1	3	1	3	3	0	0	0	3	1	1	2	2	0	2	0	0	0	0	0
4	2	1	1	1	1	0	1	3	3	0	0	0	2	1	2	1	1	0	1	3	3	0	0	0
5	2	1	1	1	1	1	1	3	0	0	0	0	2	1	1	1	1	0	2	2	0	0	0	0
6	2	1	1	1	1	0	1	3	3	0	0	0	2	1	2	1	1	0	1	3	3	0	0	0
7	2	1	1	1	1	1	1	0	0	3	0	0	3	1	1	2	1	0	2	0	0	0	0	0
8	2	1	1	1	1	0	1	3	0	0	0	0	2	1	1	1	1	0	0	3	0	0	0	0
9	1	0	2	1	1	1	1	3	2	0	0	0	1	0	2	1	1	1	1	3	2	0	0	0
10	2	1	1	1	1	0	2	0	3	3	0	0	3	1	0	2	2	0	3	0	0	0	0	0
11	2	1	2	1	1	0	1	0	0	0	0	0	2	1	3	1	3	0	2	0	0	0	0	0
12	1	0	2	1	1	3	1	0	0	3	3	0	2	0	1	1	1	3	1	0	0	3	0	0
13	2	1	1	1	1	3	1	0	0	0	0	0	2	1	2	1	1	3	3	0	0	3	0	0
14	2	1	2	1	1	0	1	0	3	0	0	0	3	1	1	1	1	0	1	0	3	0	0	0
15	2	1	2	1	1	2	2	0	2	3	3	0	0	1	2	1	2	3	2	3	2	0	0	0
16	2	1	2	1	1	3	1	0	0	3	0	0	3	1	0	1	1	3	1	0	2	3	0	0
17	2	1	1	1	1	1	1	0	0	3	0	0	2	1	1	1	1	0	1	3	0	0	0	0
18	2	1	1	1	1	2	1	0	3	0	0	0	2	1	1	2	1	0	3	0	0	0	0	0
19	1	1	1	1	1	1	1	0	2	2	0	3	0	1	1	1	1	3	3	3	0	0	0	0
20	1	0	1	1	1	2	2	2	0	3	0	0	0	1	0	1	0	0	2	1	0	0	0	0
21	2	1	2	1	2	0	1	3	0	0	0	0	1	0	2	1	1	0	2	3	0	0	0	0
22	2	1	1	1	1	0	1	3	0	0	0	0	2	2	1	1	1	0	1	0	3	0	0	0
23	1	1	1	1	1	3	1	0	2	3	0	0	2	1	0	1	0	0	2	3	3	0	0	0
24	2	0	2	1	1	0	1	0	3	0	0	0	3	2	0	1	1	0	0	0	0	0	0	0
25	2	1	1	1	2	0	2	0	0	3	0	0	0	1	2	1	1	0	3	0	0	0	0	0
26	2	1	1	1	1	0	0	0	0	0	0	0	0	1	0	0	1	0	0	3	0	0	0	0
27	2	1	1	1	1	3	1	0	2	3	0	0	2	1	0	1	1	0	3	3	2	0	0	0
28	2	1	1	1	1	1	1	3	0	0	0	0	3	1	2	1	1	0	1	3	0	0	0	0
29	2	1	1	1	1	1	1	3	0	0	0	0	2	1	1	1	1	2	1	3	0	0	0	0
30	2	1	1	1	1	3	1	3	0	0	0	0	2	1	1	1	1	3	1	3	0	0	0	0
31	2	1	1	1	1	1	1	0	0	0	0	0	2	1	2	1	1	0	2	3	0	0	0	0
32	1	0	0	1	2	3	1	3	2	0	0	0	3	2	1	2	2	3	2	3	0	0	0	0
33	2	1	1	1	1	1	1	3	0	0	0	0	2	1	1	1	1	0	3	3	0	0	0	0
34	2	1	1	1	1	0	1	0	3	0	0	0	2	1	1	2	1	0	1	0	3	0	0	0
35	1	0	1	1	1	0	1	2	1	0	0	3	1	0	0	1	1	0	0	3	1	0	0	0
36	2	1	1	1	1	0	1	3	3	0	0	0	2	1	2	1	1	0	1	0	3	0	0	0
37	1	0	1	1	1	1	1	0	3	0	0	0	2	1	0	1	2	0	1	3	0	0	0	0
38	2	1	1	1	1	0	1	3	2	0	0	0	1	0	0	1	1	0	1	3	2	0	0	0
39	1	0	2	1	1	3	1	3	2	0	0	0	2	0	1	1	1	3	0	0	3	0	0	0
40	1	1	1	1	1	1	1	0	1	2	2	2	1	0	1	1	1	1	1	0	2	3	3	0
41	2	1	1	1	1	1	1	0	3	0	0	0	2	1	1	1	1	1	1	0	3	0	0	0
42	2	1	0	1	1	0	1	3	2	0	0	0	0	1	3	3	2	0	3	0	0	0	0	0
43	2	1	0	1	1	1	1	3	0	0	0	0	2	1	0	1	0	0	1	3	2	0	0	0
44	2	1	1	1	1	0	1	0	3	3	0	0	2	0	0	1	1	0	2	2	0	0	0	0
45	2	1	1	1	1	0	1	3	0	0	0	0	2	1	0	3	1	0	0	0	0	0	0	0
46	3	1	1	2	2	2	2	0	0	3	0	0	0	1	1	2	1	0	2	3	0	0	0	0
47	0	1	1	1	1	1	1	0	0	2	2	0	0	1	3	1	1	3	3	3	0	0	0	0
48	2	0	2	1	1	3	2	0	3	3	0	0	3	2	0	1	1	0	3	3	0	0	0	0
49	2	1	1	1	1	0	2	3	0	3	0	0	2	1	1	0	1	0	1	3	0	0	0	0
50	1	0	1	1	1	3	3	0	0	0	2	3	2	1	2	1	2	3	3	0	0	0	0	0
51	2	1	1	1	1	0	1	0	3	0	0	0	2	1	2	1	1	0	2	0	2	3	0	0
52	2	1	1	1	1	2	1	3	0	3	0	0	3	1	1	1	1	3	1	3	0	0	0	0
53	2	1	2	1	1	1	1	0	3	0	0	0	0	1	0	1	1	2	2	0	3	0	0	0
54	2	1	1	1	1	0	1	0	0	0	0	0	3	1	2	1	0	0	3	0	0	0	0	0
55	2	1	1	1	1	0	1	0	0	0	0	0	2	1	1	1	1	0	3	0	0	0	0	0
56	2	0	2	1	2	0	2	0	0	3	0	0	3	1	2	1	1	0	0	0	0	0	0	0
57	1	1	1	1	1	0	1	0	2	0	3	0	2	1	3	1	1	0	1	0	3	0	0	0
58	3	2	2	1	1	0	2	0	0	3	0	0	2	0	2	1	1	0	2	0	0	3	3	0
59	1	1	2	1	1	0	1	0	0	0	3	0	0	1	0	2	1	0	2	0	0	0	0	0
60	2	1	2	1	2	0	1	0	3	0	0	0	3	1	1	1	2	0	1	0	0	0	0	0
61	2	1	1	1	1	1	1	0	3	0	0	0	2	1	1	1	1	0	2	0	3	0	0	0
62	2	1	1	1	1	1	1	0	2	0	0	0	1	0	2	1	1	1	1	0	2	3	0	0
63	2	1	1	1	1	3	2	0	0	3	0	0	0	1	2	1	1	3	3	3	0	0	0	0
64	2	1	1	1	2	0	1	3	0	0	0	0	2	1	2	1	1	0	3	0	0	0	0	0
65	2	1	1	1	1	3	1	0	2	3	0	0	2	1	1	1	1	0	2	0	3	0	0	0
66	3	1	2	1	2	0	1	0	0	0	0	0	3	1	1	3	1	0	0	0	0	0	0	0
67	2	1	1	1	1	0	1	0	2	0	3	0	3	1	1	1	1	0	2	0	2	3	0	0
68	2	1	1	1	1	0	1	0	3	0	0	0	2	1	1	1	1	0	0	0	3	0	0	0
69	2	1	1	1	1	1	1	0	3	0	0	0	2	1	1	1	1	0	1	3	2	0	0	0
70	2	1	2	1	2	1	1	0	2	3	3	0	2	1	3	1	2	0	1	0	3	0	0	0
71	2	1	1	1	1	0	1	0	0	0	0	0	3	1	2	1	2	0	1	0	0	0	0	0
72	2	1	1	1	1	0	1	0	3	0	0	0	2	1	1	1	1	0	1	0	3	0	0	0
73	1	1	1	1	1	0	2	0	3	3	0	0	2	1	0	1	1	0	1	0	3	0	0	0
74	2	1	2	1	1	0	1	0	3	0	0	0	2	1	0	1	1	0	2	0	3	0	0	0
75	2	1	1	1	1	1	1	0	3	3	0	0	2	1	1	1	1	1	1	0	3	0	0	0
76	2	0	2	1	2	2	1	0	0	0	0	0	3	2	1	0	1	0	0	0	0	0	0	0
77	1	0	2	1	1	1	1	0	0	0	0	0	3	1	2	1	1	0	1	0	0	0	0	0
78	1	1	1	1	1	2	1	3	2	3	3	0	3	1	1	2	2	0	0	0	0	0	0	0
79	2	1	1	1	1	0	1	0	3	0	0	0	2	1	1	1	1	0	1	0	3	0	0	0
80	2	1	1	1	1	3	1	0	0	3	3	0	0	1	0	2	1	0	2	0	0	0	0	0
81	2	1	1	1	1	0	1	0	3	0	0	0	2	1	0	2	1	0	3	0	3	0	0	0
82	2	1	1	1	1	1	1	2	1	3	0	0	0	1	1	3	2	2	0	0	0	0	0	0
83	2	1	1	0	1	0	2	0	0	3	0	0	3	0	2	1	1	0	2	0	0	0	0	0
84	1	0	1	2	1	2	2	0	3	3	0	0	3	1	2	1	2	0	0	0	0	3	0	0
85	2	1	1	1	1	1	1	0	2	0	0	0	2	1	0	1	0	1	1	0	3	0	0	0
86	1	1	1	1	1	0	1	0	2	0	0	0	2	1	1	1	1	0	1	0	3	0	0	0
87	2	1	1	1	1	0	1	3	3	0	0	0	0	1	0	1	1	3	1	3	0	0	0	0
88	2	1	1	1	1	3	1	3	2	0	0	0	3	1	1	1	1	0	1	0	2	0	0	0
89	2	1	1	2	1	3	1	3	0	0	0	0	2	1	2	1	1	3	3	0	3	0	0	0
90	2	1	1	1	1	0	1	3	2	0	0	0	2	1	1	1	1	3	2	3	0	0	0	0
91	2	1	1	1	1	0	1	0	0	0	0	0	2	1	1	1	1	0	1	0	3	0	0	0
92	2	1	1	1	1	1	1	2	1	3	3	0	1	0	1	1	1	3	1	3	2	0	0	0
93	2	1	2	1	1	0	1	0	3	0	0	0	2	1	2	1	1	3	3	0	3	0	0	0
94	2	1	1	1	3	3	1	3	2	0	0	0	3	1	2	1	1	0	3	0	3	0	0	0
95	1	0	1	1	1	1	1	3	2	0	0	0	3	0	1	1	1	0	3	0	3	0	0	0
96	2	1	0	1	1	0	1	0	0	3	0	0	1	0	0	1	1	0	1	3	2	0	0	0
97	2	1	0	1	1	2	1	0	3	0	0	0	2	1	0	1	1	0	1	0	3	0	0	0
98	2	1	1	1	1	0	1	3	2	0	0	0	2	1	1	1	1	3	1	3	2	0	0	0
99	2	1	1	1	1	0	2	0	3	3	0	0	2	1	2	1	1	0	2	3	3	0	0	0
100	2	1	1	1	1	0	1	2	2	3	0	0	3	1	0	1	1	0	3	0	3	0	0	0
101	2	1	1	1	1	0	2	0	3	3	0	0	2	1	2	1	1	0	2	0	3	0	0	0
102	2	1	1	1	1	0	1	3	0	3	0	0	2	1	1	1	1	0	2	3	0	0	0	0
103	2	1	1	1	1	1	1	0	0	0	0	0	2	1	1	1	1	0	0	3	0	0	0	0
104	2	0	1	1	0	1	1	3	0	0	0	0	3	1	0	1	1	3	3	0	0	0	0	0
105	1	1	1	1	1	2	1	2	0	3	3	0	2	1	1	1	1	0	1	0	3	0	0	0
106	2	1	2	1	1	0	1	3	0	0	0	0	2	0	1	1	3	0	2	0	0	0	0	0
107	2	0	1	1	1	0	1	0	0	3	3	0	3	1	2	1	1	0	1	3	0	0	0	0
108	2	1	1	1	1	0	1	3	0	0	0	0	2	1	1	1	1	0	3	3	0	0	0	0
109	3	2	0	1	1	0	1	0	0	0	0	0	0	0	0	0	1	0	2	3	0	0	0	0
110	3	2	1	1	1	1	1	0	0	3	0	0	3	1	0	1	1	2	1	3	0	0	0	0
111	3	1	1	1	1	1	1	0	0	0	0	0	2	1	1	2	1	1	1	3	0	0	0	0
112	1	0	1	1	1	2	1	2	2	2	2	3	1	0	2	1	1	0	2	3	0	0	0	0
113	2	1	1	1	1	0	1	3	0	0	0	0	3	1	1	1	1	0	1	0	0	0	0	0
114	2	1	1	1	1	1	2	0	3	3	0	0	2	1	1	1	1	2	3	3	0	0	0	0
115	1	0	1	1	1	0	1	0	0	0	0	0	2	0	1	1	1	0	2	3	0	0	0	0
116	2	1	1	1	1	1	1	0	3	3	0	0	1	0	1	1	1	1	1	0	0	0	0	0
117	2	1	1	1	2	2	1	0	3	0	0	0	2	1	1	2	1	3	3	0	0	0	0	0
118	1	0	0	1	1	1	1	3	2	3	0	0	2	1	1	1	1	3	1	0	3	0	0	0
119	2	1	1	1	1	1	1	0	2	3	3	0	1	0	1	1	1	1	1	3	0	0	0	0
